# Supplementary material for: Activation of ARP2/3 and HSP70 Expression by Lipoteichoic Acid: Potential Bidirectional Regulation of Apoptosis in a Mastitis Inflammation Model
Source: Biomolecules. 2024 Jul 25;14(8):901. doi: 10.3390/biom14080901 (PMC11352453; doi:10.3390/biom14080901)
Supplement: Supplementary file 1 [file biomolecules-14-00901-s001.zip]

Archive with 27 entries (27 files):
- Fig.1 E IL-6.jpg
- Fig.1E GAPDH.jpg
- Fig.1E IL-1beta.jpg
- Fig.1E TNF-alpha.jpg
- Fig.3B ARPC3.jpg
- Fig.3B ARPC4.jpg
- Fig.3B GAPDH.jpg
- Fig.3B HSP70A1A.jpg
- Fig.3B HSP70A1L.jpg
- Fig.3E ACTB.jpg
- Fig.3E ARPC3.jpg
- Fig.3E ARPC4.jpg
- Fig.3E HSP70A1A.jpg
- Fig.3E HSP70A1L.jpg
- Fig.5B Bax.jpg
- Fig.5B Bcl-2.jpg
- Fig.5B Caspase 7 and cleaved Caspase  7.jpg
- Fig.5B Caspase 8.jpg
- Fig.5B Caspase3 and cleaved Caspase3.jpg
- Fig.5B GAPDH.jpg
- Fig.5D ACTB.tif
- Fig.5D Bax.jpg
- Fig.5D Bcl-2.jpg
- Fig.5D Caspase 3.jpg
- Fig.5D Caspase 7.jpg
- Fig.5D Caspase-8.jpg
- Original Images of Western Blot.pptx
